# Supplementary material for: Origin and dispersion pathways of guava in the Galapagos Islands inferred through genetics and historical records
Source: Ecol Evol. 2021 Oct 4;11(21):15111–31. doi: 10.1002/ece3.8193 (PMC8571588; doi:10.1002/ece3.8193)
Supplement: Supplementary file 7 — Supplementary Material [file ECE3-11-15111-s005.txt]

DIYABC :                      ABC parameter estimation                         Mon Apr 27 19:29:04 2020

Data file       : ABC_ISA_FLO_Origin_Lins.txt
Reference table : C:/Users/pro/Documents/ABC_ISA_FLO_Lins_V2_2020_4_27-1/reftable.bin
Transformation LOGIT of parameters
Chosen scenario(s) : 13
Number of simulated data sets : 100611
Number of selected data sets  : 1006

Parameter          mean     median    mode         q025      q050      q250      q750      q950      q975
------------------------------------------------------------------------------------------------------
N1               3.59e+003  3.33e+003  3.27e+003  1.24e+003  1.59e+003  2.50e+003  4.37e+003  6.68e+003  7.54e+003
N2               6.32e+003  6.40e+003  6.68e+003  2.84e+003  3.30e+003  5.12e+003  7.63e+003  9.04e+003  9.39e+003
N3               5.46e+003  5.44e+003  5.65e+003  2.36e+003  2.80e+003  4.13e+003  6.59e+003  8.36e+003  9.02e+003
N4               5.91e+003  5.84e+003  5.81e+003  2.41e+003  2.97e+003  4.57e+003  7.14e+003  8.81e+003  9.42e+003
N5               2.04e+003  1.85e+003  1.49e+003  7.74e+002  8.91e+002  1.37e+003  2.46e+003  3.78e+003  4.65e+003
N6               4.65e+002  4.05e+002  3.83e+002  1.37e+002  1.69e+002  3.02e+002  5.49e+002  8.74e+002  9.95e+002
t1               2.24e+003  1.78e+003  9.04e+002  2.94e+002  3.74e+002  9.95e+002  3.05e+003  5.65e+003  6.36e+003
ra               4.60e-001  4.34e-001  4.13e-001  2.44e-002  5.30e-002  2.33e-001  6.80e-001  9.25e-001  9.59e-001
t2               4.81e+003  4.49e+003  3.80e+003  1.17e+003  1.43e+003  2.90e+003  6.53e+003  9.18e+003  9.64e+003
NA               1.06e+004  1.04e+004  7.75e+003  1.85e+003  2.72e+003  6.77e+003  1.49e+004  1.86e+004  1.94e+004
µmic_1          4.83e-004  4.57e-004  4.23e-004  2.25e-004  2.47e-004  3.56e-004  5.83e-004  8.22e-004  8.84e-004
snimic_1         1.21e-006  4.48e-007  3.31e-008  1.67e-008  2.33e-008  1.06e-007  1.51e-006  5.58e-006  6.57e-006
