# Supplementary material for: Origin and dispersion pathways of guava in the Galapagos Islands inferred through genetics and historical records
Source: Ecol Evol. 2021 Oct 4;11(21):15111–31. doi: 10.1002/ece3.8193 (PMC8571588; doi:10.1002/ece3.8193)
Supplement: Supplementary file 8 — Supplementary Material [file ECE3-11-15111-s006.txt]

DIYABC :                      ABC parameter estimation                         Wed Apr 29 20:52:23 2020

Data file       : ABC_Galapagos_FULL_col.txt
Reference table : C:/Users/pro/Documents/ABC_Galapagos_col_FINAL_2020_4_29-1/reftable.bin
Transformation LOGIT of parameters
Chosen scenario(s) : 1
Number of simulated data sets : 100141
Number of selected data sets  : 1001

Parameter          mean     median    mode      q025      q050      q250      q750      q950      q975
------------------------------------------------------------------------------------------------------
N1               3.03e+004  3.01e+004  3.01e+004  1.10e+004  1.40e+004  2.31e+004  3.75e+004  4.67e+004  4.84e+004
N2               5.15e+003  5.64e+003  7.55e+003  5.96e+002  1.10e+003  3.61e+003  6.94e+003  7.76e+003  7.87e+003
N3               2.86e+003  2.29e+003  9.25e+002  1.66e+002  2.58e+002  1.02e+003  4.34e+003  7.12e+003  7.56e+003
N4               4.35e+003  3.88e+003  2.90e+003  1.89e+002  3.70e+002  1.98e+003  6.71e+003  9.27e+003  9.57e+003
N5               1.48e+002  4.91e+001  2.53e+001  7.35e+000  1.02e+001  2.62e+001  1.10e+002  5.62e+002  9.54e+002
t1               4.62e+001  3.42e+001  2.01e+001  4.73e+000  8.26e+000  1.98e+001  5.87e+001  1.26e+002  1.64e+002
db               3.35e+002  2.45e+002  8.26e+001  1.34e+001  2.50e+001  1.16e+002  4.36e+002  9.77e+002  1.19e+003
N4b              3.51e+003  2.91e+003  1.50e+003  3.65e+002  5.72e+002  1.51e+003  5.07e+003  8.41e+003  9.25e+003
t2               1.48e+002  1.19e+002  5.43e+001  2.66e+001  3.46e+001  7.24e+001  1.87e+002  3.62e+002  4.46e+002
N2b              4.99e+003  5.05e+003  4.77e+003  1.37e+003  1.80e+003  3.75e+003  6.47e+003  7.68e+003  7.83e+003
t3               2.58e+002  2.11e+002  1.41e+002  5.86e+001  7.26e+001  1.35e+002  3.19e+002  6.15e+002  7.50e+002
N3b              1.80e+003  1.07e+003  2.38e+002  7.21e+001  1.45e+002  4.67e+002  2.41e+003  6.30e+003  7.32e+003
t4               1.64e+003  1.71e+003  1.85e+003  9.32e+002  1.09e+003  1.46e+003  1.87e+003  1.98e+003  1.99e+003
N5b              5.00e+003  5.32e+003  7.48e+003  6.51e+002  8.87e+002  3.34e+003  6.97e+003  7.83e+003  7.92e+003
µmic_1          2.77e-004  2.35e-004  1.70e-004  1.22e-004  1.32e-004  1.81e-004  3.29e-004  5.62e-004  6.39e-004
snimic_1         2.96e-007  5.58e-008  1.00e-008  1.00e-008  1.02e-008  1.70e-008  2.12e-007  1.40e-006  2.53e-006
